# Supplementary material for: Epidemiology of ESBL-Producing, Carbapenem-Resistant, and Carbapenemase-Producing Enterobacterales in Southern Africa
Source: Antibiotics (Basel). 2026 Jan 8;15(1):69. doi: 10.3390/antibiotics15010069 (PMC12838327; doi:10.3390/antibiotics15010069)
Supplement: Supplementary file 1 [file antibiotics-15-00069-s001.zip]

Archive with 1 entries (1 files):
- antibiotics-3958258-supplementary.pdf
